# Supplementary material for: Protective Effect of PEG-EDTA and Its Zinc(II) Complex on Human Cells
Source: Int J Mol Sci. 2025 Dec 20;27(1):44. doi: 10.3390/ijms27010044 (PMC12785647; doi:10.3390/ijms27010044)
Supplement: Supplementary file 1 [file ijms-27-00044-s001.zip]

Archive with 1 entries (1 files):
- ijms-4000044-supplementary.pdf
